# Supplementary material for: Antipyretic Mechanism of Bai Hu Tang on LPS-Induced Fever in Rat: A Network Pharmacology and Metabolomics Analysis
Source: Pharmaceuticals (Basel). 2025 Apr 23;18(5):610. doi: 10.3390/ph18050610 (PMC12114418; doi:10.3390/ph18050610)
Supplement: Supplementary file 1 [file pharmaceuticals-18-00610-s001.zip]

Archive with 12 entries (12 files):
- S1.jpg
- S10.jpg
- S2-1.jpg
- S2-2.jpg
- S3-1.jpg
- S3-2.jpg
- S4.jpg
- S5.jpg
- S6.jpg
- S7.jpg
- S8.jpg
- S9.jpg
